# Supplementary material for: Development of a Machine Learning-Based Model to Predict Timed-Up-and-Go Test in Older Adults
Source: Geriatrics (Basel). 2023 Oct 7;8(5):99. doi: 10.3390/geriatrics8050099 (PMC10606325; doi:10.3390/geriatrics8050099)
Supplement: Supplementary file 1 [file geriatrics-08-00099-s001.zip]

Archive with 1 entries (1 files):
- geriatrics-2567466-supplementary.pdf
